# Supplementary material for: PROTOCOL: Health Visiting Interventions With 0–5 Year Olds and Their Families: An Evidence and Gap Map
Source: Campbell Syst Rev. 2025 Dec 23;21(4):e70078. doi: 10.1002/cl2.70078 (PMC12723622; doi:10.1002/cl2.70078)
Supplement: Supplementary file 1 — Framework_for_EGM. [file CL2-21-e70078-s001.xlsx]

## Sheet: Sheet1
			Interventions
			Health Visiting Interventions					Health Visiting Organisation					Health Visiting Education and Training			Health Visiting Supervision
			Primary	Secondary	Tertiary	Multi-Agency	Established Programmes and Models	Multi-Agency	Recruitment and Retention	Practitioner Wellbeing / Support	Caseload Management	KPI/Electronic Health Records	Initial Preparation	CPD / Advanced Practice	Specific Knowledge and Skills	Safeguarding Supervision	Clinical Supervision	Mentorship/Preceptorship	Leadership	Skill Mix Teams
Outcomes	Maternal	Mental health
		Physical health
		Parenting
		Infant feeding
		Health Inequalities
		Other
	Paternal	Mental health
		Physical health
		Parenting
		Health Inequalities
		Other
	Whole Family	Other
	Child	Immunisation
		Feeding
		Oral Health
		Infant Mental Health
		Physical Health
		Child Development
		Health Inequalities
		Other
	Caregiver-child	Relationship measures
		Interaction assessment
		Interaction intervention
		Other
	Other Community	Community Capacity
		Social Cohesion
		Other
	Facilitators and Barriers of Services	Availability and Accommodation
		Accessibility
		Acceptability
		Affordability
		Collaborative Activities
		Other
	Experiences of Service Provision	Service Provider Experience
		Family Experience
FILTERS
Study design	(Case study, Observational study, Quantitative, Qualitative study, Secondary research, Mixed methods)
Location/situation (‘Home Environment’, 'Community Setting’, 'Remote (Digital or Telephone)’)
Type of worker/role (Specialist Health Visitor, Health Visitor, Skill-Mix Practitioners)
Geography (UK, England, Wales, Scotland and Northern Ireland)
